# Supplementary material for: Sulfanyl Porphyrazines with Morpholinylethyl Periphery—Synthesis, Electrochemistry, and Photocatalytic Studies after Deposition on Titanium(IV) Oxide P25 Nanoparticles
Source: Molecules. 2021 Apr 15;26(8):2280. doi: 10.3390/molecules26082280 (PMC8071117; doi:10.3390/molecules26082280)
Supplement: Supplementary file 1 [file molecules-26-02280-s001.zip]

Archive with 1 entries (1 files):
- molecules-1182673-supplementary.pdf
